# Supplementary material for: Direct programming of human pluripotent stem cells into endothelial progenitors with SOX17 and FGF2
Source: Stem Cell Reports. 2024 Mar 21;19(4):579–95. doi: 10.1016/j.stemcr.2024.02.006 (PMC11096437; doi:10.1016/j.stemcr.2024.02.006)
Supplement: Table S1. Top 100 differentially expressed genes in the 5 clusters of cells on day 5 [file mmc2.xls]

## Sheet: EP diff_top50DE
	Cluster 0	Cluster 1	Cluster 2	Cluster 3	Cluster 4
1	GATA6-AS1	GJA4	CDC20	DTL	TFAP2A
2	COL3A1	PLVAP	PTTG1	CDC6	CCDC140
3	MDK	CD34	KIF20A	MCM10	FOXD3
4	QPRT	RNASE1	CDKN3	MCM4	FOXD3-AS1
5	LINC02381	CDH5	DLGAP5	CLSPN	TFAP2B
6	KCNQ1OT1	SOX7	BIRC5	FEN1	DLX5
7	COL1A1	LIMCH1	CCNB2	CHAF1A	WNT1
8	HNRNPA1	KLF2	CCNB1	PCNA	CDH6
9	BNC2	CALCRL	CENPF	DUT	CT75
10	TNNI1	PECAM1	TUBB4B	PSMC3IP	SOX2
11	CRB2	F2RL2	H2AZ1	GINS2	ZIC2
12	RSPO3	ECSCR	KIF4A	WDR76	ESRG
13	SNHG29	LMO2	ARL6IP1	MCM3	PAX3
14	VIM	TIE1	TPX2	BRCA1	SLIT1
15	SPARC	FLI1	HMGB2	ORC6	TFAP2C
16	COL6A3	ESAM	NUCKS1	UHRF1	MIR205HG
17	PDGFRA	AFAP1L1	HMGB1	HELLS	LAMP5
18	MXD4	MMRN2	HMMR	MASTL	MAFB
19	NCAM1	RASGRP3	CDCA3	XRCC2	SLC7A11
20	BCO2	MYCT1	UBE2S	TK1	NOG
21	NME4	MECOM	HMGN2	RAD51	POU5F1
22	PLAT	SOX18	MKI67	CDT1	TTYH1
23	AC022168.1	ETS1	TOP2A	RMI2	C11orf96
24	DDR2	ADGRL4	TUBA1C	ATAD2	GABRP
25	KRT19	FAM124B	CALM2	DHFR	CRABP1
26	GATA6	CD93	TACC3	MCM5	IGFBPL1
27	COL6A1	TGM2	CKS1B	RAD51AP1	PTPRZ1
28	APOE	MEF2C	HMGB3	GMNN	PPP1R1A
29	LINC01697	PLXND1	BUB1	MCM6	ENC1
30	HAND1	ICAM2	KPNA2	ESCO2	TRMT9B
31	FNDC5	CD40	PLK1	ASF1B	SOX9
32	CPE	F2R	NEK2	RRM2	CRABP2
33	RELN	RAMP2	CENPW	MCM7	ALCAM
34	TMEM88	BGN	AURKB	POLD3	IGFBP5
35	CDH3	VAMP5	CENPA	DEK	CCDC160
36	PLD3	KDR	CCNA2	H1-5	ALPL
37	SOX6	PROCR	GTSE1	FBXO5	IGFBP2
38	CD74	NOTCH4	DYNLL1	CDCA5	ID4
39	SERPINF1	HLA-E	TUBA1B	ATAD5	PKDCC
40	DCN	GNG11	RAN	PCLAF	ROR1
41	MEST	F11R	ANP32E	USP1	SGK1
42	FOXH1	SOX17	RANBP1	ZWINT	TSHZ2
43	LUM	EGFL7	NUF2	RFC4	GAS1
44	RHOBTB3	FLT1	PRR11	TYMS	MPZ
45	COL11A1	IGFBP4	BUB1B	CDCA4	METRN
46	COL6A2	IFI16	RAD21	CHEK1	PFN2
47	FGFR2	TSPAN13	MAD2L1	CDK1	CCND1
48	HOXB3	TFPI	PIMREG	UBE2T	TUBB2B
49	ANK3	HSPG2	DEPDC1B	SLBP	BTBD3
50	DSP	PLK2	NCAPD2	MCM2	NRP2
51	RAB38	KLHL4	ASPM	WDHD1	GAPDH
52	WFIKKN1	HOPX	CENPE	H4C3	PKM
53	PCOLCE	SPTBN1	PBK	CCNE1	RND2
54	VCAN	SLC9A3R2	UBE2C	UNG	PLP1
55	CDKN1C	LAPTM4B	KNL1	SRSF7	SPINT2
56	RERG	CLIC1	CKAP5	CENPU	PCDH10
57	TMEM141	XACT	HSP90AA1	BRCA2	FZD3
58	LAPTM4A	DIPK1B	CEP55	MAD2L1	SRGAP3
59	COL1A2	NOTCH1	DEPDC1	MMS22L	STT3B
60	MAGED1	IGFBP2	KIF2C	RFC2	CNTNAP2
61	IGFBP3	VAMP8	KIF22	NASP	MSX2
62	LGR4	CAVIN1	NCAPG	CENPK	EDNRB
63	ANXA6	PALM2AKAP2	SFPQ	RRM1	PRTG
64	TPM1	PRCP	STMN1	SRSF2	GADD45A
65	HOXB-AS3	HEY2	JPT1	HNRNPAB	NR6A1
66	BMP5	CCDC85B	HNRNPH3	MSH6	TNNT1
67	GPRC5C	S100A16	DTYMK	BARD1	L1TD1
68	HAND2	TSC22D3	H2AX	VRK1	UCHL1
69	DDIT4	LIFR	PSRC1	DNMT1	CNKSR3
70	PDE3A	ITM2B	ECT2	DIAPH3	EPCAM
71	CSRP2	RHOC	NASP	DNAJC9	DST
72	H19	SLC2A3	LMNB1	HAT1	TPBG
73	AHCY	RDX	CDCA8	RPA3	MAP1B
74	PTPN13	HAPLN1	KIF14	MYBL2	ZFHX4
75	POSTN	NEAT1	KNSTRN	CDCA7	HMGA2
76	ATP2B1	PDLIM1	SMC4	SMC3	WLS
77	DSG2	EFNA1	SGO2	PAICS	CLDN6
78	TM7SF2	LIMS1	KIF20B	H1-3	LIN28A
79	REC8	TAGLN2	MZT1	RANBP1	UBL3
80	RGS4	HES4	DEK	CENPV	NEFM
81	ZFP36L1	TLNRD1	KIF11	KRT18	SNAI2
82	MSX2	CD9	CDCA2	EMP2	GPM6B
83	PRPH	GSN	MORF4L2	MGST1	CLU
84	PKP2	COL4A2	DNAJA1	KRT8	COL2A1
85	ATF7IP2	PCDH17	ODC1	H1-2	ARL4C
86	DSC2	COL4A1	LBR	RPL22L1	BBS9
87	SNHG7	DEPP1	CKS2	MEST	SUCO
88	SLIT2	EFNB2	TMPO	FABP5	RHOB
89	KCTD12	COTL1	PCLAF	CSRP2	LDHA
90	SYT10	S100A4	ANLN	MYL7	NNAT
91	IRX3	FAM107B	CKAP2	MYL9	ACP3
92	LRRN3	PTP4A3	TTK	ACAT2	SLC2A3
93	SOX4	ARGLU1	KIF23	SLC9A3R1	IFT57
94	UCP2	HEY1	FABP5	ID2	ZFP36L2
95	NTRK2	SAT1	CCDC34	PTN	CITED2
96	BST2	ARHGAP29	NDC80	HAND1	DDIT4
97	DLK1	PRSS23	AURKA	LUM	EDNRA
98	SERPINB9	SEC14L1	TPM1	TPM1	ID3
99	TECRL	UNC5B	BUB3	ACTC1	IFITM3
100	PBX3	BEX1	CDK1	ART5	SLC2A1
